# Supplementary material for: Differential Domain Distribution of gnomAD- and Disease-Linked Connexin Missense Variants
Source: Int J Mol Sci. 2021 Jul 22;22(15):7832. doi: 10.3390/ijms22157832 (PMC8346055; doi:10.3390/ijms22157832)
Supplement: Supplementary file 1 [file ijms-22-07832-s001.zip]

Archive with 2 entries (2 files):
- ijms-1281081 supplemental-tables-June10-2021.pdf
- ijms-1281081_supplementary video.mp4
